# Supplementary material for: Proteomics Unveils Post-Mortem Changes in Beef Muscle Proteins and Provides Insight into Variations in Meat Quality Traits of Crossbred Young Steers and Heifers Raised in Feedlot
Source: Int J Mol Sci. 2022 Oct 14;23(20):12259. doi: 10.3390/ijms232012259 (PMC9603352; doi:10.3390/ijms232012259)
Supplement: Supplementary file 1 [file ijms-23-12259-s001.zip]

Archive with 1 entries (1 files):
- ijms-1963635-Supplementary Material.pdf
